# Supplementary material for: Geochemical Background and Baseline Values Determination and Spatial Distribution of Heavy Metal Pollution in Soils of the Andes Mountain Range (Cajamarca-Huancavelica, Peru)
Source: Int J Environ Res Public Health. 2017 Jul 31;14(8):859. doi: 10.3390/ijerph14080859 (PMC5580563; doi:10.3390/ijerph14080859)
Supplement: Supplementary file 1 [file ijerph-14-00859-s001.zip]

Archive with 2 entries (2 files):
- NemerowIndexKMZ.zip
- PotencialEcologicalRiskIndexKMZ.zip
